# Supplementary material for: Inflammatory Mediators of Alzheimer’s Disease Characterized in a Mouse Model (APP/PS1)
Source: NeuroSci. 2026 Feb 6;7(1):23. doi: 10.3390/neurosci7010023 (PMC12921763; doi:10.3390/neurosci7010023)
Supplement: Supplementary file 1 [file neurosci-07-00023-s001.zip]

Archive with 1 entries (1 files):
- neurosci-4122712-supplementary.pptx
